# Supplementary material for: Identifying Older Adults at Risk of Accelerated Decline in Gait Speed and Grip Strength: Insights from the National Health and Aging Trends Study (NHATS)
Source: J Ageing Longev. Author manuscript; Available in PMC 2026 Feb 25. (PMC12931739; doi:10.3390/jal5020019)
Supplement: Supplement [file NIHMS2147500-supplement-Supplement.zip]

Archive with 1 entries (1 files):
- jal-3575772-supplementary.pdf
